# Supplementary material for: Deep Tillage Strategies in Perennial Crop Installation: Structural Changes in Contrasting Soil Classes
Source: Plants (Basel). 2022 Aug 30;11(17):2255. doi: 10.3390/plants11172255 (PMC9460178; doi:10.3390/plants11172255)
Supplement: Supplementary file 1 [file plants-11-02255-s001.zip]

Archive with 1 entries (1 files):
- plants-1809975-supplementary.pdf
